# Supplementary material for: Distribution of nematophagous fungi and soil-transmitted helminths in outdoor built environments across Latin America
Source: PLoS Negl Trop Dis. 2026 Feb 17;20(2):e0013990. doi: 10.1371/journal.pntd.0013990 (PMC12923129; doi:10.1371/journal.pntd.0013990)
Supplement: S1 Data — (XLSX) [file pntd.0013990.s007.xlsx]

## Sheet: Sheet1
Control	Exp
(T. cati)	(T. cati + Fungus)
163.736	57.8367
80.5475	28.689
5.17768	57.9812
213.512	11.4476
80.8258	69.2099
47.0045	35.7241
128.502	65.6466
133.859	9.36435
116.978	40.8092
4.52964	72.6858
762.202	11.3001
75.5977	89.1577
50.4656	70.0956
103.189	104.281
128.603	18.3773
124.957	119.877
10.5286	97.7953
113.167	55.0567
84.1574	77.8566
42.1087	7.03524
138.539	93.4922
	121.937
	12.6224
	97.0398
