# Supplementary material for: Distribution of nematophagous fungi and soil-transmitted helminths in outdoor built environments across Latin America
Source: PLoS Negl Trop Dis. 2026 Feb 17;20(2):e0013990. doi: 10.1371/journal.pntd.0013990 (PMC12923129; doi:10.1371/journal.pntd.0013990)
Supplement: S2 Data — (XLSX) [file pntd.0013990.s008.xlsx]

## Sheet: Sheet1
Exp	Control	Exp	Control	Exp	Control	Exp	Control	Exp	Control	Exp	Control
T. cati	T. cati	T. cati	T. cati	T. cati	T. cati	T. cati	T. cati	T. cati	T. cati	T. cati	T. cati
Fungus	Day 0	Fungus	Day 3	Fungus	Day 7	Fungus	Day 9	Fungus	Day 11	Fungus	Day 14
Day 0		Day 3		Day 7		Day 9		Day 11		Day 14
55.5391	48.6048	46.0396	96.4024	186.641	289.319	74.9473	142.066	65.9323	38.3898	99.2967	158.528
65.6709	62.2517	17.0012	110.165	60.963	168.322	39.8233	107.494	104.412	265.475	252.34	252.306
47.7257	67.4341	106.787	46.4734	172.079	254.831	67.1615	6.74531	14.5176	195.859	119.104	240.059
94.9338		73.6461	171.309	195.255	199.857	9.28239	362.96	88.1755	128.968	95.4025	357.773
54.3026		153.536	311.35	149.082	31.4573	68.1323	80.1936	46.4703	34.0528	290.994	263.477
						99.6347	46.5263
						14.0999	123.41
						102.025
