# Supplementary material for: Distribution of nematophagous fungi and soil-transmitted helminths in outdoor built environments across Latin America
Source: PLoS Negl Trop Dis. 2026 Feb 17;20(2):e0013990. doi: 10.1371/journal.pntd.0013990 (PMC12923129; doi:10.1371/journal.pntd.0013990)
Supplement: S3 Data — (XLSX) [file pntd.0013990.s009.xlsx]

## Sheet: Sheet1
Exp	Control	Exp	Control	Exp	Control	Exp	Control	Exp	Control
T. cati	T. cati	T. cati	T. cati	T. cati	T. cati	T. cati	T. cati	T. cati	T. cati
Fungus	Day 0	Fungus	Day 3	Fungus	Day 7	Fungus	Day 11	Fungus	Day 14
Day 0		Day 3		Day 7		Day 11		Day 14
1.2487		0.131224	0.00563055	0.0921941	0.0120385	0.137256		0.0794484	0.004041
0.963978		0.531288		0.0911269	0.0998694			0.0239101
0.0454514		0.00130336		0.531279	11.9571	0.131229
0.186467		0.032685		0.0718935	0.0111129	0.209313		0.752143
1.34611
