# Supplementary material for: Distribution of nematophagous fungi and soil-transmitted helminths in outdoor built environments across Latin America
Source: PLoS Negl Trop Dis. 2026 Feb 17;20(2):e0013990. doi: 10.1371/journal.pntd.0013990 (PMC12923129; doi:10.1371/journal.pntd.0013990)
Supplement: S4 Data — (XLSX) [file pntd.0013990.s010.xlsx]

## Sheet: All
#	Sample	House #	Ancylostoma	Ascaris	Necator	Strongyloides	Toxocara canis	Toxocara cati	Trichuris trichiura	A. oligospora
1	1-1	1									Argentina
2	1-2								25.9252	0.114933
3	1-3
4	1-4
5	2-1	2
6	2-2
7	2-3									1.36464
8	2-4
9	3-1	3
10	3-2
11	3-3
12	3-4									0.525531
13	4-1	4							29.3033
14	4-2
15	4-3
16	4-4
17	5-1	5								0.0410618
18	5-2
19	5-3
20	5-4
21	6-1	6
22	6-2
23	6-3
24	6-4
25	7-1	7
26	7-2
27	7-3
28	7-4
29	8-1	8
30	8-2									1.74755
31	8-3
32	8-4
33	9-1	9					300.849
34	9-2
35	9-3
36	9-4
37	10-1	10								0.491446
38	10-2
39	10-3
40	10-4
41	11-1	11
42	11-2
43	11-3
44	11-4
45	12-1	12				0.215042				0.24159
46	12-2					7.41564
47	12-3
48	12-4
49	13-1	13
50	13-2
51	13-3
52	13-4
53	14-1	14
54	14-2
55	14-3
56	14-4
57	15-1	15
58	15-3									0.319118
59	15-4						2.18828e+06
60	16-1	16
61	16-2
62	16-3
63	16-4
64	17-1	17
65	17-2
66	17-3
67	17-4
68	18-1	18					23851.2
69	18-2									0.48056
70	18-3
71	18-4
72	19-1	19
73	19-2									0.409431
74	19-3
75	19-4
76	20-1	20
77	20-2
78	20-3
79	20-4
80	21-1	21								2.03295
81	21-2
82	21-3
83	21-4
84	21-5
85	21-6
86	21-7									2.20195
87	21-8
88	21-9
89	22-2	22
90	22-3			11.3785
91	22-4			9.35667
92	23-1	23
93	23-2
94	24-1	24
95	24-2								99.7282
96	24-3			3.29367						2.9805
97	24-4			0.338568
98	25-1	25		0.125696
99	25-2			0.0990637		0.0193835
100	25-3			1.30728			63694.7
101	25-4			346.664		0.0218508			40.5638
102	25-5			28.4072					130.15
103	26-1	26		346.664
104	26-2
105	26-3
106	26-4
107	28-1	27
108	28-2
109	28-3
110	28-4
111	30-1	28
112	1.4	1									Bolivia
113	2.1	2
114	2.2
115	2.3
116	3.1	3								2.27753
117	3.2							62236		0.688798
118	3.3					0.217728
119	4.1	4
120	4.2
121	4.3
122	4.4
123	5.1	5
124	5.2
125	5.3
126	5.4
127	6.1	6
128	6.2
129	6.3
130	6.4
131	7.1	7
132	7.2
133	7.3
134	7.4
135	8.1	8
136	8.2
137	8.3
138	8.4						9.29247
139	9.1	9
140	9.2
141	9.3
142	9.4					0.450522
143	10.1	10
144	10.2								0.104754
145	10.3					0.767777
146	10.4					0.458102
147	11.1	11		1.15654
148	11.2
149	11.3
150	11.4
151	12.1	12
152	12.2
153	12.3
154	12.4									3.79892
155	13.1	13
156	13.2
157	13.3					1.17432	2.56352
158	13.4
159	14.1	14
160	14.2
161	14.3						288.41
162	14.4					0.496797
163	15.1	15
164	15.2					0.393535
165	15.3
166	15.4
167	16.1	16	0.0590823
168	16.2								0.342844
169	16.3
170	16.4
171	17.1	17
172	17.2
173	17.3
174	17.4								0.175474
175	18.1	18
176	18.2								97314.3
177	18.3
178	18.4
179	19.1	19							23.1716
180	19.2									4.71844
181	19.3
182	19.4
183	20.1	20
184	20.2
185	20.3
186	21.1	21
187	21.2
188	21.3
189	22.1	22
190	22.2
191	22.3
192	22.4
193	23.1	23	0.0416373
194	23.2
195	23.3
196	23.4						427.067
197	24.1	24
198	24.2
199	24.3
200	24.4									2.97971
201	25.1	25
202	25.2
203	25.3		24.609
204	25.4
205	1	1									Brazil
206	2
207	3
208	4	2
209	5
210	6	3
211	7					0.35328
212	8
213	9	4				1.1718
214	10
215	11	5
216	12	6
217	13			14.0433
218	14	7
219	15
220	16	8		0.0262404						1.58884
221	17
222	18	9
223	19
224	20	10
225	21
226	22	11
227	23									7.13751
228	24
229	25
230	26	12
231	27									62.6534
232	28	13
233	29
234	30	14
235	31
236	32	15
237	33									3.58901
238	34	16
239	35
240	36	17
241	37
242	38	18
243	39
244	40	19
245	41
246	42	20				16.2248
247	43					0.291889
248	44	21
249	45			0.142529						6.79579
250	46	22
251	47
252	48	23
253	49
254	50	24
255	51					0.0892259
256	52	25	0.0150188
257	53
258	54
259	55									1.93792
260	57	26
261	58	27
262	59					0.431895
263	60	28
264	61			3.01544		1.08996
265	62	29				2.23474
266	63					161.414
267	64	30				59.6873
268	65					2.77371
269	67			274.857
270	68	31		0.325179		0.83343
271	69			0.154595
272	70	32		0.326583
273	71		0.013268
274	72	33
275	73
276	74	34
277	75
278	76	35
279	77
280	78	36
281	79
282	80	37
283	81
284	82	38
285	83									2.69286
286	84	39
287	85
288	86
289	87
290	88	40
291	89					2.93467
292	90									14.1089
293	1	1							0.485492		Mexico
294	2		7479.87						0.881354
295	3
296	4
297	5									0.111814
298	6
299	7
300	8						1.56104
301	9						108.62
302	10
303	11						236.583
304	18	2
305	19
306	20	3
307	21
308	22	4
309	23
310	24	5
311	25
312	26	6
313	27
314	28	7
315	29
316	30	8
317	31
318	32	9
319	33
320	34	10
321	35
322	36	11
323	37
324	38	12		656.899
325	39			1386.79
326	40	13					1042.36
327	41						372.194
328	42	14
329	43
330	44	15
331	45
332	46	16
333	47
334	48	17
335	49
336	50	18
337	51									0.00490171
338	52	19
339	53
340	54	20
341	55
342	56	21
343	57
344	58	22
345	59
346	60	23		4222.59						0.0212077
347	61			9500.82
348	62	24
349	63
350	64	25
351	65
352	66	26
353	67
354	68	27		5518.42			482.128
355	69			2033.1			390.108
356	70	28
357	71
358	72	29
359	73
360	74	30
361	75
362	76	31
363	77
364	78	32
365	79
366	80	33
367	81									0.0712084
368	82	34
369	83			336.07						0.00614752
370	23 1.1	1									Ecuador
371	23 1.2
372	23 1.3
373	23 1.4
374	23 2.1	2		0.879452	0.879452
375	23 2.2
376	23 2.3			0.584175	0.584175
377	23 2.4
378	23 3.1	3		0.257313	0.257313
379	23 3.2
380	23 3.3
381	23 3.4		29.8459			0.0207433	34.5
382	23 4.1	4
383	23 4.2		0.634401
384	23 4.3			0.568131	0.568131
385	23 4.4
386	23 E1	5		0.603436	0.603436				58.3333	60.0667
387	23 E2			0.350997	0.350997
388	23 E3			0.80629	0.80629
389	23 E4
390	24 1.11	6
391	1.1
392	1.18		83.6559			0.959586	110.736			31.5958
393	24 1.9		2.16306			4.10379	396.103
394	24 10.1	7
395	24 10.2							1066.16
396	24 10.3
397	10.3 2
398	24 10.4
399	24 12.1	8
400	24 12.2							918.749		2.79771
401	24 12.3
402	24 12.4
403	24 12.5							962.224
404	24 12.6
405	24 2.13	9
406	24 2.14					0.474361	1864.24			4.88968
407	24 2.15
408	24 2.16								141398
409	24 3.18	10	1.84905				39351.6
410	24 3.19
411	3.2
412	24 4.21	11							1.04668
413	24 4.22
414	24 4.23							1241.06
415	24 4.24		6.15981
416	24 4.25
417	24 6.1	12					484.916
418	24 6.2
419	24 6.3								11.076
420	24 6.4		61.7836			2.85449	206.821
421	24 8.1	13
422	24 8.2
423	24 8.3
424	24 I1	14
425	24 I2
426	24 I3
427	24 I4
428	25 E1	15
429	25 E2
430	25 E3
431	25 E4
432	25 E5		1.50255
433	25 E6
434	25 E7
435	25 E8
436	5.1	16
437	5.2
438	5.3
439	5.4
440	5.5
441	7.1	17						1194.36
442	7.2
443	7.3							992.482
444	7.4							990.605
445	7.5
446	9.1	18
447	9.2
448	9.3						6773.08	1192.65		26.5272
449	9.4						563.111
450	11.1	19
451	11.2					0.328514	442.426	1263.03
452	11.3					0.373854	1417.06			16.6258
453	11.4									3.78501
454	13.3	20						937.633
455	13.4					0.320035				5.32011
456	13.2A						18.3241
457	13.2B
458	1MC	21
459	2MC
460	3MC					347895
461	4MC
462	5MC
463	6MC
464	7MC
465	8MC
466	9MC
467	10MC
468	11MC
469	12MC
470	13MC
471	18.1	1									Paraguay
472	18.2
473	18.3
474	18.4
475	23.1	2
476	23.2						565.839
477	23.3
478	23.4
479	37.1	3
480	37.2
481	37.3
482	37.4									0.157522
483	42.1	4
484	42.2
485	42.3									0.167396
486	42.4				0.729949					0.110721
487	30.1	5
488	30.2									1.71098
489	30.3
490	30.4
491	10.1	6
492	10.2
493	10.3						5.68293
494	10.4
495	40.1	7
496	40.2
497	40.3
498	40.4
499	8.1	8
500	8.2
501	8.3									0.0558499
502	8.4
503	41.1	9
504	41.2
505	41.3
506	41.4					0.947692				0.15824
507	16.1	10
508	16.2
509	16.3
510	16.4
511	29.1	11
512	29.2
513	29.3
514	29.4
515	31.1	12
516	31.2									0.380628
517	31.3
518	31.4
519	35.1	13								0.0867535
520	35.2
521	35.3
522	35.4
523	7.1	14
524	7.2
525	7.3
526	7.4
527	15.1	15
528	15.2
529	15.3
530	15.4
531	17.1	16
532	17.2
533	17.3
534	17.4
535	21.1	17
536	21.2
537	21.3
538	21.4						1054.13
539	36.1	18
540	36.2
541	36.3
542	36.4
543	1.1	19
544	1.2
545	1.3
546	1.4
547	2.1	20
548	2.2
549	2.3
550	2.4
551	4.1
552	4.2	21
553	4.3
554	3.1
555	3.2
556	3.3
557	3.4
558	72.1	22							6.612
559	72.2
560	72.3
561	72.4
562	72.5
563	72.6
564	72.7
565	72.8									0.0926145
566	72.9						346.573
567	72.1
568	73.1	23
569	73.2
570	73.3
571	73.4
572	73.5
573	73.6
574	73.7
575	73.8
576	74.1	24
577	74.2
578	74.3
579	74.4
580	74.5
581	74.6
582	74.7
583	74.8
584	75.1	25
585	75.2
586	75.3
587	75.4
588	75.5
589	75.6
590	75.7
591	75.8
592	77.1	26
593	77.2
594	77.3								0.5674
595	77.4
596	77.5
597	77.6
598	77.7
599	77.8
600	78.1	27
601	78.2
602	78.3
603	78.4
604	78.5
605	78.6
606	78.7
607	78.8
608	1T Casa 1	1							0.638235		Peru
609	2T CASA 1									1.73469
610	3T CASA 1
611	4T CASA 1
612	5T CASA 1		0.248889
613	6T CASA 1
614	2-1 TM	2
615	2-2 TM
616	2-3 TM					0.135042
617	2-4 TM						267.187			1.75974
618	2-5 TM
619	2-6 TM
620	3-1 TM	3
621	3-2 TM
622	3-3 TM			44.743		0.642896
623	3-4 TM			152.692		1.51421
624	3-5 TM
625	3-6 TM
626	4-1 TM	4
627	4-2 TM
628	4-3 TM
629	4-4 TM
630	4-5 TM					0.0260762
631	4-6 TM					0.514794
632	5-1 TM	5
633	5-2 TM								0.678132
634	5-3 TM
635	5-4 TM
636	5-5 TM			0.582058
637	5-6 TM		36.7098	23.3725		0.27353
638	6-1 TM	6
639	6-2 TM
640	6-3 TM			5.73582
641	6-4 TM			0.359561
642	6-5 TM
643	6-6 TM
644	7-1 TM	7				0.100327
645	7-2 TM					0.703497
646	7-3 TM
647	7-4 TM
648	7-5 TM
649	7-6 TM
650	8-1 TM	8
651	8-2 TM
652	8-3 TM
653	8-4 TM
654	8-5 TM								41.5802
655	8-6 TM
656	9-1 TM	9
657	9-2 TM			0.178522
658	9-3 TM					0.0163775
659	9-4 TM					0.65208
660	10-1 T	10
661	10-2 T
662	10-3 T			11.1364
663	10-4 T			0.637496
664	10-5 T			0.87842		3.5209				4.44209
665	10-6 T			0.863118
666	11-1 T	11
667	11-2 T
668	11-3 T			0.218315
669	11-4 T
670	11-5 T
671	11-6 T
672	12-1 T	12
673	12-2 T
674	13-1 T	13
675	13-2 T
676	13-3 T
677	13-4 T
678	14-1 T	14
679	14-2 T
680	14-3 T								1.7431
681	14-4 T
682	14-5 T
683	14-6 T
684	M1 COCINA	15
685	M1 ENTRADA
686	M1 PATIO
687	M2 ENTRADA	16
688	M2 PATIO
689	M2 BANO
690	M2 COCINA
691	M3 1	17
692	M3 2
693	M3 3
694	M3 4
695	M4 1	18
696	M4 2
697	M4 3									1.37768
698	M4 4
699	M5 COCINA	19
700	M5 BANO
701	M5 PATIO
702	M5 ENTRADA
703	M6 1	20
704	M6 2
705	M6 3
706	M7 1	21
707	M7 2
708	M7 3
709	M7 4
710	M8 1	22							104.06
711	M8 2
712	M8 3
713	M10 1	23
714	M10 2
715	M10 3				0.22715
716	CASA 1-1	24								1.18678
717	CASA 1-2
718	CASA 1-3
719	C 1-4									4.02917
720	CASA 2-1	25
721	CASA 1+2
722	CASA 2-2
723	CASA 2-3
724	CASA 2-4
725	C2-1	26
726	C2-2
727	SN 3-1	27
728	SN 3-2				0.0858042
729	SN 3-3
730	SN 4-1	28	0.49642
731	SN 4-2
732	SN 4-3
733	SN 5-1	29
734	SN 5-2		0.441501
735	SN 5-3
736	SN 5-4
737	C 6-1	30
738	C 6-2									4.70891
739	C 6-3									6.80524
740	SN 7-1	31
741	SN 7-2
742	SN 7-3
743	SN 7-4
744	SN 8-1	32	1.47099
745	SN 8-2		1.36274
746	1 M Casa 9	33		0.155556			0.384127
747	2 M CASA 9
748	SN 9-3									3.81671
749	SN 9-4
750	SN 10-1	34
751	SN 10-2
752	SN 10-3
753	SN 10-4									9.2666
754	CASA 12-1	35
755	CASA 12-2
756	C12 -3
757	C14-1	36
758	C14-2		12.5131							3.83852
759	C/T 14-3
760	CASA 14-4
761	A1	37
762	A2
763	A3
764	A4
765	A5
766	A6
767	A7
768	C1	38
769	C2
770	C3
771	C4									7.40677
772	C5
773	D1	39			0.0633595
774	D2
775	D3
776	D4
777	D5
778	D6
779	D7
780	P1	40
781	P2
782	P3
783	P4
784	P5
785	P6
786	P7
787	SF1	41
788	SF2
789	SF3
790	SF4
791	SF5
792	SP1	42
793	SP2								0.0162735
794	SP3
795	SP4
796	SP5
797	SP6
798	SP7
799	T1	43
800	T2								0.0221558
801	T3
802	T4
803	T5
804	T6
805	T7
